# Supplementary material for: RNAVirHost: a machine learning–based method for predicting hosts of RNA viruses through viral genomes
Source: Gigascience. 2024 Aug 22;13:giae059. doi: 10.1093/gigascience/giae059 (PMC11340644; doi:10.1093/gigascience/giae059)
Supplement: giae059_Supplemental_Files [file giae059_supplemental_files.zip]

Archive with 8 entries (8 files):
- Supplementary Information.pdf
- Supplementary_Fig_S1.pdf
- Supplementary_Fig_S2.pdf
- Supplementary_Fig_S3.pdf
- Supplementary_Fig_S4.pdf
- Supplementary_Fig_S5.pdf
- Supplementary_Fig_S6.pdf
- Supplementary_Table_S1.pdf
